# Supplementary material for: RHRVEasy: Heart rate variability made easy
Source: PLoS One. 2024 Nov 27;19(11):e0309055. doi: 10.1371/journal.pone.0309055 (PMC11602035; doi:10.1371/journal.pone.0309055)
Supplement: S1 Table — (ZIP) [file pone.0309055.s001.zip › S1_Table.tex]

\documentclass[10pt]{article}
%\usepackage[top=0.85in,left=2.75in,footskip=0.75in]{geometry}
\usepackage[bottom=0.5cm, right=1.8cm, left=1.8cm, top=1.5cm]{geometry}
\usepackage{amsmath,amssymb,amsfonts}%
\usepackage{cite}
\usepackage{nameref,hyperref}
\usepackage{array}
\usepackage{multirow}%
\usepackage{amsthm}%
\usepackage{mathrsfs}%
\usepackage{longtable}
\usepackage[aboveskip=1pt,skip=5pt, labelfont=bf,labelsep=period,justification=raggedright,singlelinecheck=off]{caption}

\newcommand{\pkg}[1]{\textit{#1}}
\newcommand{\code}[1]{\texttt{#1}}
%\newcolumntype{+}{!{\vrule width 2pt}}
\newlength\savedwidth
\newcommand\thickcline[1]{%
  \noalign{\global\savedwidth\arrayrulewidth\global\arrayrulewidth 2pt}%
  \cline{#1}%
  \noalign{\vskip\arrayrulewidth}%
  \noalign{\global\arrayrulewidth\savedwidth}%
}
\newcommand\thickhline{\noalign{\global\savedwidth\arrayrulewidth\global\arrayrulewidth 2pt}%
\hline
\noalign{\global\arrayrulewidth\savedwidth}}
\renewcommand{\figurename}{Fig}

% Use the PLoS provided BiBTeX style
\bibliographystyle{plos2015}

\title{\bf S1 Table}
%\author{Constantino A. García,   Sofía Bardají, Pablo Pérez-Tirador,  Abraham Otero }
\date{}
\begin{document}
\maketitle
%\section*{Time-domain and Frequency-domain HRV indices included in \pkg{RHRVEasy}} 
\vspace{-5mm}
\begin{longtable}{|p{0.13\linewidth}|l|p{0.47\linewidth}|p{0.22\linewidth}|}
\caption{{\bf Time-domain and frequency-domain HRV indices included in \pkg{RHRVEasy.}} See
\cite{electrophysiology1996heart, shaffer2017overview} for an overview of these methods. Specific references used in the implementation are also cited as needed in the \textit{description}.}\\
%\begin{table}[!h]
%%\begin{adjustwidth}{-2.25in}{0in} % Comment out/remove adjustwidth environment if table fits in text column.
%\centering
%\caption{{\bf HRV indices included in \pkg{RHRVEasy}}. Note that non-linear indices are not computed by default due to their large computational cost.}
%\begin{tabular}{|l|p{0.5\linewidth}|p{0.2\linewidth}|c|}
\hline
\bf Index (units, if applicable)&\bf Type&\bf Description&\bf Default parameter values in \pkg{RHRVEasy}\\
\thickhline
SDNN (ms)& Time&Standard deviation of all NN intervals &\\
\hline
SDANN (ms)&Time& Standard deviation of the averages of NN intervals in all segments of length \texttt{window} (in seconds) of the entire recording &\texttt{window = 300}\\
\hline
RMSSD (ms)&Time& The square root of the mean of the sum of the squares of differences between adjacent NN intervals &\\
\hline
SDNN index (ms)&Time& Mean of the standard deviations of all NN intervals for all segments of length \texttt{window} (in seconds) of the entire recording&\texttt{window = 300}\\
\hline
MADRR (ms) &Time& Median of the absolute differences between adjacent NN intervals&\\
\hline
SDSD (ms) &Time&Standard deviation of differences between adjacent NN intervals& \\ \hline
IRRR (ms) &Time& Interquantile difference of the NN intervals in the entire recording&\\
\hline
pNN50 & Time&Percentage of number of pairs of adjacent NN intervals differing by more than 50 ms in the entire recording& \\ \hline
HRVi&Time& HRV triangular index: the total number of all NN intervals divided by the height of the histogram of the NN intervals, measured on a discrete scale with bins of size \texttt{interval} ms & \texttt{interval=7.8125}\\ \hline
TINN  (ms) &Time& Baseline width of the histogram of all NN intervals, determined by triangular interpolation of the highest peak. This is measured using bins of size \texttt{interval} ms (\texttt{interval} = 7.8125) &\texttt{interval=7.8125}\\
\hline
\hline
ULF power  (ms$^2$) &Frequency& Absolute power of the Ultra-Low-Frequency band  (\texttt{ULFmin}, \texttt{ULFmax}). Fourier-based methods are used by default. If wavelets are used, the mother wavelet (\texttt{wavelet}) and the band-tolerance (\texttt{bandtolerance}) \cite{garcia2013new} should also be specified& \texttt{ULFmin = 0, ULFmax = 0.03},  \texttt{typeAnalysis="fourier"}, \texttt{wavelet="d4"}, \texttt{bandtolerance=0.01} \\ \hline%(usually, $\leq$0.003 Hz) 
VLF power  (ms$^2$) &Frequency& Absolute power of the Very-Low-Frequency band (\texttt{VLFmin}, \texttt{VLFmax})& \texttt{VLFmin = 0.03, VLFmax = 0.05}, \texttt{typeAnalysis="fourier"}, \texttt{wavelet="d4"}, \texttt{bandtolerance=0.01}\\ \hline  % (usually, 0.0033–0.04 Hz)  
LF power  (ms$^2$) &Frequency& Absolute power of the Low-Frequency band (\texttt{LFmin}, \texttt{LFmax})& \texttt{LFmin = 0.05, LFmax = 0.15}, \texttt{typeAnalysis="fourier"}, \texttt{wavelet="d4"}, \texttt{bandtolerance=0.01}\\ \hline % (usually, 0.04–0.15 Hz) 
HF power  (ms$^2$) &Frequency& Absolute power of the Figh-Frequency band (\texttt{HFmin}, \texttt{HFmax})& \texttt{HFmin = 0.15, HFmax = 0.4}, \texttt{typeAnalysis="fourier"}, \texttt{wavelet="d4"}, \texttt{bandtolerance=0.01} \\ \hline % (usually, 0.15–0.4 Hz) 
LF/HF &Frequency&  Ratio of LF-to-HF power& \texttt{LFmin = 0.05, LFmax = 0.15, HFmin = 0.15, HFmax = 0.4}, \texttt{typeAnalysis="fourier"}, \texttt{wavelet="d4"}, \texttt{bandtolerance=0.01} \\ \hline % (usually, 0.15–0.4 Hz) 

%LF/HF  \% & Ratio of LF-to-HF power& \\ 
\end{longtable}


%\bibliography{mybiblio}
\begin{thebibliography}{1}

\bibitem{electrophysiology1996heart}
{Electrophysiology, Task Force of the European Society of Cardiology the North American Society of Pacing}.
\newblock Heart rate variability: standards of measurement, physiological interpretation, and clinical use.
\newblock {Circulation}. 1996;93(5):1043--1065.

\bibitem{shaffer2017overview}
Shaffer F, Ginsberg J.
\newblock An overview of heart rate variability metrics and norms.
\newblock Frontiers in public health. 2017;5:258.

\bibitem{garcia2013new}
Garc{\'\i}a CA, Otero A, Vila X, M{\'a}rquez DG.
\newblock A new algorithm for wavelet-based heart rate variability analysis.
\newblock Biomedical Signal Processing and Control. 2013;8(6):542--550.

\end{thebibliography}

\end{document}
