# Supplementary material for: RHRVEasy: Heart rate variability made easy
Source: PLoS One. 2024 Nov 27;19(11):e0309055. doi: 10.1371/journal.pone.0309055 (PMC11602035; doi:10.1371/journal.pone.0309055)
Supplement: S2 Table — (ZIP) [file pone.0309055.s002.zip]

Archive with 2 entries (2 files):
- S2_Table.tex
- S2 Table.pdf
