# Supplementary material for: RHRVEasy: Heart rate variability made easy
Source: PLoS One. 2024 Nov 27;19(11):e0309055. doi: 10.1371/journal.pone.0309055 (PMC11602035; doi:10.1371/journal.pone.0309055)
Supplement: S2 Table — (ZIP) [file pone.0309055.s002.zip › S2_Table.tex]

\documentclass[10pt]{article}
%\usepackage[top=0.85in,left=2.75in,footskip=0.75in]{geometry}
\usepackage[bottom=0.5cm, right=1.8cm, left=1.8cm, top=1.5cm]{geometry}
\usepackage{amsmath,amssymb,amsfonts}%
\usepackage{cite}
\usepackage{nameref,hyperref}
\usepackage{array}
\usepackage{multirow}%
\usepackage{amsthm}%
\usepackage{mathrsfs}%
\usepackage{longtable}
\usepackage[aboveskip=1pt,skip=5pt, labelfont=bf,labelsep=period,justification=raggedright,singlelinecheck=off]{caption}

\newcommand{\pkg}[1]{\textit{#1}}
\newcommand{\code}[1]{\texttt{#1}}
%\newcolumntype{+}{!{\vrule width 2pt}}
\newlength\savedwidth
\newcommand\thickcline[1]{%
  \noalign{\global\savedwidth\arrayrulewidth\global\arrayrulewidth 2pt}%
  \cline{#1}%
  \noalign{\vskip\arrayrulewidth}%
  \noalign{\global\arrayrulewidth\savedwidth}%
}
\newcommand\thickhline{\noalign{\global\savedwidth\arrayrulewidth\global\arrayrulewidth 2pt}%
\hline
\noalign{\global\arrayrulewidth\savedwidth}}
\renewcommand{\figurename}{Fig}

% Use the PLoS provided BiBTeX style
\bibliographystyle{plos2015}

\title{\bf S2 Table}
%\author{Constantino A. García,   Sofía Bardají, Pablo Pérez-Tirador,  Abraham Otero }
\date{}
\begin{document}
\maketitle
%\section*{Time-domain and Frequency-domain HRV indices included in \pkg{RHRVEasy}} 

\begin{longtable}
%\caption{{\bf Non-linear HRV indices included in \pkg{RHRVEasy.}} Although Recurrence Quantification Analysis (RQA) is a non-linear technique, we differentiate it from other non-linear techniques in the \textit{type} column. Most of these indices rely on the calculation of a suitable embedding dimension, noted as \texttt{embeddingDim}; a time-lag, noted as \texttt{timeLag}; and an estimate of a small radius, noted as \texttt{rSmall} (see main text for details). We use the following legend in the \textit{default values} column: $L$, \texttt{timeLag} is employed in the phase space reconstruction; $E$, the final index is obtained by averaging the estimates over \code{[embeddingDim, embeddingDim + 2]}; $R$, \code{rSmall} is used for defining the neighborhood region in the phase space. See \cite{kantz2004nonlinear} for a general overview of non-linear methods and \cite{zbilut2006recurrence} for RQA, \cite{voss2009methods} for their application to HRV, and \cite{garcia2013nonlinearToolkit, martinez2017heart} for the \pkg{RHRV} implementation of these methods. Specific references used in the implementation are also cited as needed in the \textit{description}.
{|p{0.13\linewidth}|l|p{0.48\linewidth}|p{0.18\linewidth}|}
\caption{{\bf Non-linear HRV indices included in \pkg{RHRVEasy.}} Although Recurrence Quantification Analysis (RQA) is a non-linear technique, we differentiate it from other non-linear techniques in the \textit{type} column. Most of these indices rely on the calculation of a suitable embedding dimension (noted as $E$); a time-lag ($L$); and an estimate of a small radius ($R$) (see main text for details on the calculation of their values). See \cite{kantz2004nonlinear} for a general overview of non-linear methods and \cite{zbilut2006recurrence} for RQA, \cite{voss2009methods} for their application to HRV, and \cite{garcia2013nonlinearToolkit, martinez2017heart} for the \pkg{RHRV} implementation of these methods. Specific references used in the implementation are also cited as needed in the \textit{description}.
}\\
%\begin{table}[!h]
%%\begin{adjustwidth}{-2.25in}{0in} % Comment out/remove adjustwidth environment if table fits in text column.
%\centering
%\caption{{\bf HRV indices included in \pkg{RHRVEasy}}. Note that non-linear indices are not computed by default due to their large computational cost.}
%\begin{tabular}{|l|p{0.5\linewidth}|p{0.2\linewidth}|c|}
%

\hline
\bf Index (units, if applicable)&\bf Type&\bf Description&\bf Default values in \pkg{RHRVEasy}\\
\thickhline
Poincaré plot's SD1 (ms) &Non-linear& Standard deviation perpendicular to the line of identity in the Poincaré plot, indicating short-term HRV \cite{shaffer2017overview}&\\
\hline
Poincaré plot's SD2 (ms) &Non-linear& Standard deviation along the line of identity in the Poincaré plot, representing long-term HRV \cite{shaffer2017overview}&\\ 
\hline
Correlation dimension&Non-linear & The correlation dimension estimates the minimum number of variables required to describe the underlying dynamics. The range of radii considered for computations ranges from
\texttt{minRadius} to \texttt{maxRadius} (in ms). A Theiler window of \texttt{theiler} steps is used to exclude temporally correlated points &$L$, $E$, \texttt{minRadius=1}, \texttt{maxRadius=100}, \texttt{theiler=10}. \\ 
\hline
Sample Entropy &Non-linear& The Sample entropy measures the regularity and complexity of a time series&$L$, $E$, \texttt{minRadius=1}, \texttt{maxRadius=100}, \texttt{theiler=10}\\ \hline

Maximum Lyapunov exponent&Non-linear& The maximum Lyapunov exponent measures the rate at which small differences in HRV grow, indicating the system's sensitivity to initial conditions and overall chaotic behavior \cite{rosenstein1993practical}. The divergence rate of close trajectories is computed for \texttt{numberTimeSteps} time steps&$L$, $E$, $R$, \texttt{theiler=10}, \texttt{numberTimeSteps=20} \\ \hline
\hline

% \textit{REC}
Recurrence&RQA& Percentage of recurrent points in a recurrence plot, representing the system's tendency to return to previous states. To avoid border effects, the \texttt{distanceToBorder} points near the border of the recurrence matrix are ignored when computing the RQA parameters &$L$, $E$, $R$, \texttt{distanceToBorder=2}\\ \hline

%\textit{DET}
Determinism&RQA&Percentage of recurrent points forming diagonal lines in a recurrence plot, indicating the presence of deterministic patterns. A minimal length of \texttt{lmin} is required to a line to be considered in the RQA calculations &$L$, $E$, $R$, \texttt{lmin=2}, \texttt{distanceToBorder=2}, \\ \hline

%\textit{LAM}
Laminarity&RQA&Percentage of recurrent points forming vertical lines in a recurrence plot, reflecting periods where the system remains in a particular state. A minimal length of \texttt{vmin} is required to a line to be considered in the RQA calculations &$L$, $E$, $R$, \texttt{vmin=2}\\ \hline

%\textit{RATIO}
Ratio&RQA&Ratio of \textit{determinism} to \textit{recurrence}. That is, the ratio between the number of recurrent points in diagonal lines and the total number of points of the recurrence matrix &$L$, $E$, $R$, \texttt{lmin=2}, \texttt{distanceToBorder=2}\\ \hline

%\textit{Lmean} and  \textit{LmeanWithoutMain}
% Two closely related indices are derived: one that takes into account the main diagonal, and another that does not
Averaged diagonal line length&RQA&Mean length of diagonal lines in a recurrence plot, related to the average time two close states remain correlated&$L$, $E$, $R$, \texttt{lmin=2}, \texttt{distanceToBorder=2}\\ \hline

%\textit{Vmean}
Trapping time&RQA&Average length of vertical lines in a recurrence plot, indicating the mean time the system remains in a specific state &$L$, $E$, $R$, \texttt{vmin=2}, \texttt{distanceToBorder=2}\\ \hline


%\textit{Lmax}
Longest diagonal line &RQA&Length of the longest diagonal line in a recurrence plot, inversely related to the maximum Lyapunov exponent&$L$, $E$, $R$, \texttt{lmin=2}, \texttt{distanceToBorder=2}\\ \hline

%\textit{DIV}
Divergence&RQA& Inverse of the longest diagonal line length, scaling with the maximum Lyapunov exponent to measure system divergence&$L$, $E$, $R$, \texttt{lmin=2}, \texttt{distanceToBorder=2}\\ \hline


% \textit{Vmax}
Longest vertical line&RQA&Maximum length of vertical lines in a recurrence plot, representing the longest time the system remains in one state&$L$, $E$, $R$, \texttt{vmin=2}, \texttt{distanceToBorder=2}\\ \hline 

%\textit{ENTR}
Entropy&RQA&Shannon entropy of the diagonal line lengths distribution&$L$, $E$, $R$,\texttt{lmin=2}, \texttt{distanceToBorder=2} \\ \hline

%\textit{recurrenceRate}
%\textit{t-recurrence Rate}&&Percentage of recurrent points in a diagonal line separated $t$ steps from the main diagonal line. &\\ \hline

%\textit{TREND}
Trend&RQA&Trend in the number of recurrent points based on their distance from the main diagonal in a recurrence plot&$L$, $E$, $R$, \texttt{distanceToBorder=2}\\

\hline 
\end{longtable}
%\end{tabular}
%\label{tab:significant_indices}
%%\end{adjustwidth}
%\end{table} 


%\bibliography{mybiblio}
\begin{thebibliography}{1}

\bibitem{kantz2004nonlinear}
Kantz H, Schreiber T.
\newblock Nonlinear time series analysis. vol.~7.
\newblock Cambridge university press; 2004.

\bibitem{zbilut2006recurrence}
Zbilut JP, Webber~Jr CL.
\newblock Recurrence quantification analysis.
\newblock Wiley encyclopedia of biomedical engineering. 2006;.

\bibitem{voss2009methods}
Voss A, Schulz S, Schroeder R, Baumert M, Caminal P.
\newblock Methods derived from nonlinear dynamics for analysing heart rate variability.
\newblock Philosophical Transactions of the Royal Society A: Mathematical, Physical and Engineering Sciences. 2009;367(1887):277--296.

\bibitem{garcia2013nonlinearToolkit}
Garc{\'\i}a CA, Otero A, Presedo J, Vila X, F{\'e}lix P.
\newblock A software toolkit for nonlinear Heart Rate Variability analysis.
\newblock In: Computing in Cardiology 2013. IEEE; 2013. p. 393--396.

\bibitem{martinez2017heart}
Garc{\'\i}a CA, Quintana AO, Vila XA, Touri{\~n}o MJL, Rodr{\'\i}guez-Li{\~n}ares L, Presedo JMR, et~al.
\newblock Heart rate variability analysis with the {R} package {RHRV}.
\newblock Springer; 2017.

\bibitem{shaffer2017overview}
Shaffer F, Ginsberg J.
\newblock An overview of heart rate variability metrics and norms.
\newblock Frontiers in public health. 2017;5:258.

\bibitem{rosenstein1993practical}
Rosenstein MT, Collins JJ, De~Luca CJ.
\newblock A practical method for calculating largest Lyapunov exponents from small data sets.
\newblock Physica D: Nonlinear Phenomena. 1993;65(1-2):117--134.

\end{thebibliography}

\end{document}
