# Supplementary material for: RHRVEasy: Heart rate variability made easy
Source: PLoS One. 2024 Nov 27;19(11):e0309055. doi: 10.1371/journal.pone.0309055 (PMC11602035; doi:10.1371/journal.pone.0309055)
Supplement: S1 File — (ZIP) [file pone.0309055.s004.zip]

Archive with 15 entries (11 files):
- RHRV-submission/
- RHRV-submission/data/
- RHRV-submission/data/paperExperiments.RDS
- RHRV-submission/data/RRs.zip
- RHRV-submission/README.pdf
- RHRV-submission/README.md
- RHRV-submission/documentation/
- RHRV-submission/documentation/RHRVEasyTutorial.Rmd
- RHRV-submission/documentation/RHRVEasyTutorial.html
- RHRV-submission/documentation/RHRVEasyTutorial.R
- RHRV-submission/documentation/RHRVEasyTutorial.pdf
- RHRV-submission/documentation/RHRVEasy-manual.pdf
- RHRV-submission/code/
- RHRV-submission/code/RHRVEasy_0.0.1.tar.gz
- RHRV-submission/README.html
