# Supplementary material for: RHRVEasy: Heart rate variability made easy
Source: PLoS One. 2024 Nov 27;19(11):e0309055. doi: 10.1371/journal.pone.0309055 (PMC11602035; doi:10.1371/journal.pone.0309055)
Supplement: S1 File — (ZIP) [file pone.0309055.s004.zip › RHRV-submission/README.md]

# RHRVEasy

An R package created to automate all steps of a HRV analysis, including data preprocessing, indices calculation, and statistical analysis. The methods of this package are described in:

> García, C.A., Bardají, S., Pérez-Tirador, P., Otero, A. **RHRVEasy: heart rate variability made easy**. *Under review*

## Installation
### Installing R
1. Go to the [R project website](https://www.r-project.org/) and download the latest version of R for your operating system. In Linux systems, it may be easier to use the package manager to install R (In that case, step 2 is not necessary).
2. Install R by following the instructions provided in the website. Default options are fine for most users.

### Installing RHRVEasy
There are several options to install the package:

#### Option 1: Install from GitHub
Use `devtools` to install the package. In an R console, execute the following commands:
```R
# install.packages("devtools") # only if needed
devtools::install_github("constantino-garcia/RHRVEasy")
```

#### Option 2: Install from source 
Using the RHRVEasy_XXX.tar.gz file, where XXX is the version of the package. In an R console, execute the following commands:
```R
# Install dependencies
install.packages(c("boot", "broom", "doSNOW", "foreach",
  "iterators", "nonlinearTseries", "plotrix",
  "PMCMRplus", "progress", "RHRV", "segmented", 
  "tibble", "tidyr", "writexl"))
# Install package. Remember to replace path/to/RHRVEasy_XXX.tar.gz with the actual path and 
# version of the package
install.packages("path/to/RHRVEasy_XXX.tar.gz", repos = NULL, type = "source")
```

#### Troubleshooting
In case dependencies are not installed automatically, you can install them manually by running:
```R
install.packages(c("boot", "broom", "doSNOW", "foreach",
  "iterators", "nonlinearTseries", "plotrix",
  "PMCMRplus", "progress", "RHRV", "segmented", 
  "tibble", "tidyr", "writexl"))
```


## API overview 

The main function of the package is `RHRVEasy` and takes a single mandatory argument:
a list of folders, each containing the recordings of a same 
population. 

```R 
easyAnalysis <- RHRVEasy(c("path/to/folder1", "path/to/folder2")) 
```

`RHRVEasy` calculates time, frequency, and nonlinear domain HRV indices, 
and then it applies hypothesis test, and corrects the significance levels. If 
there are more than two experimental groups and statistically significant 
differences are found, it performs a post-hoc analysis to find out which groups 
have the differences. 

More details about the API can be found in the package documentation `RHRVEasy-manual.pdf` and the tutorial `RHRVEasyTutorial.Rmd`/`RHRVEasyTutorial.R` (or the compiled versions `RHRVEasyTutorial.pdf` and `RHRVEasyTutorial.html`).


## Data
The folder `data` (named `RRData` in the repository) contains a zip file with the data used to test the package in the paper. After unzipping, these data can also be used to test the package or follow the tutorial (see next section). The folder also contains `paperExperiments.RDS`, a data.frame with the results of the paper experiments (see the tutorial for more details).

## Tutorial
The `RHRVEasyTutorial.Rmd`/`RHRVEasyTutorial.R` provides a step-by-step introduction to the package. Furthermore, the results of the paper can be reproduced by completing the tutorial. To follow the tutorial, please refer to the `Data` section and unzip the zip folder under the `RRData` directory.

Note that to use the R Markdown version of the tutorial, a [LaTex](https://www.latex-project.org/get/) distribution is needed. We also recommend installing [Rstudio](https://posit.co/download/rstudio-desktop/). After installing LaTex+Rstudio, open the `RHRVEasyTutorial.Rmd` file and click on the `Knit` button to compile the tutorial. (If a pop-up window appears, asking you to install dependencies, please accept this prompt.)

If not LaTex distribution is installed, you may use the R script `RHRVEasyTutorial.R` to run the tutorial.
