# Supplementary material for: RHRVEasy: Heart rate variability made easy
Source: PLoS One. 2024 Nov 27;19(11):e0309055. doi: 10.1371/journal.pone.0309055 (PMC11602035; doi:10.1371/journal.pone.0309055)
Supplement: S1 File — (ZIP) [file pone.0309055.s004.zip › RHRV-submission/documentation/RHRVEasyTutorial.R]

#' ---
#' title: "RHRVEasy tutorial"
#' output:
#'   pdf_document:
#'     toc: yes
#'   html_document:
#'     toc: TRUE
#' ---
#'
## ----setup, include=FALSE----------------------------------------------------------------------------------------------------------
# knitr::opts_chunk$set(echo = TRUE)
# knitr::opts_chunk$set(warning = FALSE, message = FALSE)

#'
#' RHRVEasy automates all steps of a Heart Rate Variability (HRV) analysis,
#' including data processing, indices calculation, and statistical analysis. It
#' takes as input a list of folders, each containing the recordings of a same
#' population. It calculates time, frequency, and nonlinear domain HRV indices,
#' and then it applies hypothesis test, and corrects the significance levels. If
#' there are more than two experimental groups and statistically significant
#' differences are found, it performs a post-hoc analysis to find out which groups
#' have the differences.
#'
#' # 0. Set up required to run this tutorial
#' This tutorial uses the recordings of the [Normal Sinus Rhythm RR Interval
#' Database](https://physionet.org/content/nsr2db/1.0.0/) (hereinafter referred to
#' as NSR_DB) and of the [Congestive Heart Failure RR Interval
#' Database](https://archive.physionet.org/physiobank/database/chf2db/)
#' (hereinafter referred to as CHF_DB). The first is made of healthy subjects, and
#' the second of patients with a severe cardiac pathology. Hence significant
#' differences in many HRV indices are expected between them.
#'
#' To illustrate how to work with more than two experimental groups, half of the
#' recordings from both databases were randomly selected. The NSR_HALF_DB database
#' is made up of 24 recordings randomly chosen from the 58 of the NSR database.
#' The CHF_HALF_DB database is made up of 14 recordings chosen from the 28 of the
#' CHF database. The four databases are available in the [RHRVEasy GitHub
#' repository](https://github.com/constantino-garcia/RHRVEasy). To run this tutorial,
#' the following four variables must contain the folder of the local machine where
#' the files of each of these databases are. Note that the four folders can be found
#' as a zip file in the Github repository, under the `RRData` directory (refer to the `data`
#' section in the GitHub `README`).
#'
## ----------------------------------------------------------------------------------------------------------------------------------
library("RHRVEasy")

basePath <- "RRData/"
NSR_DB <- file.path(basePath, "normal")
CHF_DB <- file.path(basePath, "chf")
NSR_HALF_DB <- file.path(basePath, "normal_half")
CHF_HALF_DB <- file.path(basePath, "chf_half")

#'
#' RHRVEasy permits creating an Excel spreadsheet with all the HRV indices
#' calculated for each recording. The following variable must contain the folder
#' on the local machine where the Excel spreadsheet is to be saved:
#'
## ----------------------------------------------------------------------------------------------------------------------------------
spreadsheetPath <- basePath

#'
#' # 1. Time and frequency analysis
#'
#' `RHRVEasy` enables the user to carry out a full HRV analysis by just invoking a
#' function with a single mandatory parameter: a list with the folders containing
#' the recordings of the experimental groups. This list must have at least two
#' folders. Each folder must contain all the RR recordings of the same
#' experimental group and no additional files, as `RHRVEasy` will try to open all
#' the files in those folders. The name that will be used to refer to each
#' experimental group within `RHRVEasy` will be the name of the folder in which its
#' recordings are located.
#'
#' The following function call computes the time and frequency indices for the
#' NSR_DB and CHF_DB databases, and and performs a statistical comparison of each
#' index correcting the significance level with the Bonferroni method. Note the
#' use of the `nJobs` to use several cores and parallelize the computations. Whith `nJobs = -1`, it uses all available cores; if an integer greater than 0 is indicated, it uses the number of cores indicated by the integer.
#'
## ----results=FALSE, cache=2--------------------------------------------------------------------------------------------------------
easyAnalysis <- RHRVEasy(folders = c(NSR_DB, CHF_DB), nJobs = -1)

#'
#' When the returned object is displayed in the console, it shows which indices
#' present statistically significant differences:
#'
## ----------------------------------------------------------------------------------------------------------------------------------
print(easyAnalysis)

#' All computed indices, as well as all p-values resulting from all comparisons,
#' are stored in `data.frames` contained in the object. Two different sets of
#' p-values are available; the ones obtained before (`p.value`) and after
#' (`adj.p.value`) applying the significance level correction:
#'
## ----------------------------------------------------------------------------------------------------------------------------------
# HRVIndices
head(easyAnalysis$HRVIndices)

# Statistical analysis
head(easyAnalysis$stats)

#'
#' The `format` parameter specifies the format in which the RR intervals are
#' stored. All formats supported by the RHRV package can be used: `WFDB`, `ASCII`,
#' `RR`, `Polar`, `Suunto`, `EDFPlus` or `Ambit` (check the [RHRV
#' website](https://rhrv.r-forge.r-project.org/) for more information). The
#' default format is RR, where the beat distances in seconds are stored in a
#' single column of an ASCII file. This is the format of the four databases used
#' in this tutorial.
#'
#' By default, the frequency analysis is performed using the Fourier transform. It
#' is also possible to use the Wavelet transform pasing the value `'wavelet'` to
#' the `typeAnalysis` parameter (check the paper "García, C. A., Otero, A., Vila,
#' X., & Márquez, D. G. (2013). A new algorithm for wavelet-based heart rate
#' variability analysis. Biomedical Signal Processing and Control, 8(6), 542-550"
#' for details):
#'
## ----results=FALSE, cache=2--------------------------------------------------------------------------------------------------------
easyAnalysisWavelet <- RHRVEasy(
  folders = c(NSR_DB, CHF_DB),
  typeAnalysis = 'wavelet',
  n_jobs = -1
)

#'
#' The results are similar to the previous ones:
#'
## ----------------------------------------------------------------------------------------------------------------------------------
print(easyAnalysisWavelet)

#'
#'
#' # 2. Correction of the significance level
#'
#' Given that multiple statistical tests are performed on several HRV indices, a
#' correction of the significance level should be applied. The Bonferroni method
#' is used by default. This behavior can be overridden with
#' the parameter `correctionMethod` of `RHRVEasy`. The possible values of this
#' parameter besides  `bonferroni` are `holm`, `hochberg`, `hommel`,
#' `BH` (Benjamini & Hochberg),  `fdr` (false discovery rate),
#' `BY` (Benjamini & Yekutieli), and `none`  (indicating that no correction is to
#' be made). Furthermore, there is no need to recompute the HRV indices to apply
#' a different correction method, but the `RHRVEasyStats` function can be used to this end. The confidence
#' level can also be changed using the `significance` parameter (in both
#' `RHRVEasy` and `RHRVEasyStats` functions).
#'
## ----------------------------------------------------------------------------------------------------------------------------------
easyAnalysisFDR <- RHRVEasyStats(easyAnalysis, correctionMethod =  'fdr')
pValues <- merge(
  easyAnalysis$stats,
  easyAnalysisFDR$stats,
  by = setdiff(names(easyAnalysis$stats), "adj.p.value"),
  suffixes = c(".bonf", ".fdr")
)
#Let us compare the p-values obtained with different correction methods
print(
  head(
    pValues[, c("HRVIndex", "p.value", "adj.p.value.bonf", "adj.p.value.fdr")]
  )
)

#'
#'
#' # 3. Saving the indices to an Excel spreadsheet
#'
#' If the argument `saveHRVindicesInPath` is specified when invoking the function
#' `RHRVEasy`, an Excel spreadsheet with all the HRV indices calculated for each
#' recording will be created in the path specified specified in this parameter.
#' The name of the spreadsheet generated is "<group 1 name>_Vs_<group 2 name>
#' .xlsx":
#'
## ----eval=FALSE--------------------------------------------------------------------------------------------------------------------
## easyAnalysis <- RHRVEasy(folders = c(NSR_DB, CHF_DB),
##                          saveHRVIndicesInPath = spreadsheetPath)

#'
#' This spreadsheet can also be generated from the object returned by `RHRVEasy`
#' by calling the function `saveHRVIndices`.
#'
## ----------------------------------------------------------------------------------------------------------------------------------
saveHRVIndices(easyAnalysis,saveHRVIndicesInPath = spreadsheetPath)

#'
#' # 4. Comparing more than two experimental groups
#'
#' If the analysis involves three or more groups, when statistically significant
#' differences are found among them it does not necessarily mean that there are
#' statistically significant differences between all pairs of groups. In such a
#' scenario the Dunn post-hoc is used to find which pairs of groups present
#' differences:
#'
## ----cache=2, results=FALSE--------------------------------------------------------------------------------------------------------
#Comparison of the four databases
easyAnalysis4 <- RHRVEasy(
  folders = c(NSR_DB, CHF_DB, NSR_HALF_DB, CHF_HALF_DB),
  nJobs = -1
)

## ----------------------------------------------------------------------------------------------------------------------------------
print(easyAnalysis4)

#'
#' Note that the `stats` `data.frame` now contains a column named `pairwise` storing
#' the  results of the post-hoc analysis for those indices where the omnibus test
#' has been significant:
#'
## ----------------------------------------------------------------------------------------------------------------------------------
print(head(easyAnalysis4$stats))
# Let's print the post-hoc comparisons for "SDNN"
print(head(easyAnalysis4$stats$pairwise[[1]]))

#'
#'
#' # 5. Overwriting default parameters
#'
#' Any parameter of any RHRV function can be specified as an additional parameter
#' of the `RHRVEasy` function; in this case, the default value used for that
#' parameter will be overwritten by the one specified for the user. The default
#' values used in the `RHRVEasy` package are the same as those used in the RHRV
#' package. For more information about the parameters available you can consult
#' the [RHRV website](https://rhrv.r-forge.r-project.org/). For example, the
#' following analysis modifies the the limits of the ULF, VLF, LF and HF spectral
#' bands, and uses an interpolation frequency (`freqhr`) of 2 Hz:
#'
## ----results=FALSE, eval=FALSE-----------------------------------------------------------------------------------------------------
## easyAnalysisOverwritten <- RHRVEasy(folders = c(NSR_DB, CHF_DB),
##                                     freqhr = 2,
##                                     ULFmin = 0, ULFmax = 0.02,
##                                     VLFmin = 0.02,  VLFmax = 0.07,
##                                     LFmin = 0.07, LFmax = 0.20,
##                                     HFmin = 0.20, HFmax = 0.5)

#'
#' # 6. Nonlinear analysis
#'
#' The calculation of the nonlinear indices requires considerable computational
#' resources, specially the Recurrence Quantification Analysis (RQA).
#' Whereas in a typical HRV analysis the computation of all the time
#' and frequency domain indices for a few dozens of recordings often completes
#' within a few minutes, the computation of the nonlinear indices could last many
#' hours. That's why the boolean parameters `nonLinear` and `doRQA` are set to `FALSE`
#' by default. If these parameters are not change, only time and frequency indices
#' will be calculated, as in the previous sections.
#'
#' **Warning**: the following sentence, will take  several hours to execute on a
#' medium to high performance PC. You may reproduce the results of the paper by
#' running this chunk of code. Alternatively, you may load the RDS file
#' `RRData/paperExperiments.RDS` to explore the statistical results.
#'
## ----eval=FALSE--------------------------------------------------------------------------------------------------------------------
## fullAnalysis <- RHRVEasy(
##   folders = c(NSR_DB, CHF_DB, NSR_HALF_DB, CHF_HALF_DB),
##   nJobs = -1,
##   nonLinear =  TRUE,
##   doRQA = TRUE,
##   saveHRVIndicesInPath = spreadsheetPath
## )
